# Supplementary material for: Temperature and precipitation explain variation in metabolic rate but not frequency of gas exchange in Fijian bees
Source: J Exp Biol. 2025 May 23;228(10):jeb249948. doi: 10.1242/jeb.249948 (PMC12148022; doi:10.1242/jeb.249948)
Supplement: Dataset 1. Raw data [file jexbio-228-249948-Dataset1.csv]

id	site	date	time.start	Day	run	block	channel	test.temp	flow.rate	genus	species	binom	Lat	Long	altitude	sex	mass.mg	trace.time.start	trace.time.end	setting.in.time	time.taken.7.breaths.min	MR	gas.exchange.per.min	PrecDryJuly	July.av.temp	VPDJuly
MR-A 1.1	USP lower	15/9/2019	10:30:00 PM	MR-A	1	MRA1	1	25	100	Braunsapis	puangensis	Braunsapis puangensis	-18.149742	178.452959	6	F	1.75	1328	2562	10	20.56666667	0.00402342	0.34	126.0322581	22.94516127	0.606577364
MR-A 1.2	USP lower	15/9/2019	10:30:00 PM	MR-A	1	MRA1	2	25	100	Braunsapis	puangensis	Braunsapis puangensis	-18.149742	178.452959	6	F	1.41	1489	3455	10	32.76666667	0.00291493	0.21	126.0322581	22.94516127	0.606577364
MR-A 1.3	USP lower	15/9/2019	10:30:00 PM	MR-A	1	MRA1	3	25	100	Braunsapis	puangensis	Braunsapis puangensis	-18.149742	178.452959	6	M	1.14	1429	2485	10	17.6	0.001809857	0.4	126.0322581	22.94516127	0.606577364
MR-A 1.4	USP lower	15/9/2019	10:30:00 PM	MR-A	1	MRA1	4	25	99	Braunsapis	puangensis	Braunsapis puangensis	-18.149742	178.452959	6	F	1.51	1464	3011	10	25.78333333	0.004274536	0.27	126.0322581	22.94516127	0.606577364
MR-A 1.5	USP lower	15/9/2019	10:30:00 PM	MR-A	1	MRA1	5	25	100	Braunsapis	puangensis	Braunsapis puangensis	-18.149742	178.452959	6	F	0.99	1677	3865	10	36.46666667	0.002527789	0.19	126.0322581	22.94516127	0.606577364
MR-A 1.7	USP lower	15/9/2019	10:30:00 PM	MR-A	1	MRA1	7	25	100	Braunsapis	puangensis	Braunsapis puangensis	-18.149742	178.452959	6	F	1.77	1547	3600	10	34.21666667	0.003754268	0.2	126.0322581	22.94516127	0.606577364
MR-A 1.8	USP lower	15/9/2019	10:30:00 PM	MR-A	1	MRA1	8	25	100	Braunsapis	puangensis	Braunsapis puangensis	-18.149742	178.452959	6	M	1.03	1618	2667	10	17.48333333	0.003096421	0.4	126.0322581	22.94516127	0.606577364
MR-B 1.1	Nadarivatu 1	17/9/2019	6:00:00 PM	MR-B	1	MRB1	1	25	100	Homalictus	groomi	Homalictus groomi	-17.5826	177.93638	922	F	1.54	990	2115	10	18.75	0.004998339	0.37	102.9895833	19.92604166	0.312360394
MR-B 1.2	Navai	17/9/2019	6:00:00 PM	MR-B	1	MRB1	2	25	100	Homalictus	fijiensis	Homalictus fijiensis	-17.61788	177.985694	700	M	1.04	1065	1756	10	11.51666667	0.004398274	0.61	176.1145833	18.77187508	0.203645598
MR-B 1.4	Nad bobcat	17/9/2019	6:00:00 PM	MR-B	1	MRB1	4	25	100	Braunsapis	puangensis	Braunsapis puangensis	-17.557302	177.941531	693	F	1	1278	1579	10	5.016666667	0.00762574	1.4	87.10638298	20.85851063	0.403204308
MR-B 1.5	Navai	17/9/2019	6:00:00 PM	MR-B	1	MRB1	5	25	100	Homalictus	fijiensis	Homalictus fijiensis	-17.61788	177.985694	700	M	1.35	1354	1752	10	6.633333333	0.006572199	1.06	176.1145833	18.77187508	0.203645598
MR-B 1.7	Nadarivatu 1	17/9/2019	6:00:00 PM	MR-B	1	MRB1	7	25	100	Homalictus	tuiwawae	Homalictus tuiwawae	-17.5826	177.93638	922	F	0.81	1438	2334	10	14.93333333	0.00091907	0.47	102.9895833	19.92604166	0.312360394
MR-B 1.8	Navai	17/9/2019	6:00:00 PM	MR-B	1	MRB1	8	25	100	Homalictus	fijiensis	Homalictus fijiensis	-17.61788	177.985694	700	M	1	1508	1914	10	6.766666667	0.004459142	1.03	176.1145833	18.77187508	0.203645598
MR-B 2.1	Navai	17/9/2019	7:15:00 PM	MR-B	2	MRB2	1	25	100	Homalictus	fijiensis	Homalictus fijiensis	-17.61788	177.985694	700	M	0.72	1059	2188	10	18.81666667	0.002618486	0.37	176.1145833	18.77187508	0.203645598
MR-B 2.2	Nadarivatu 1	17/9/2019	7:15:00 PM	MR-B	2	MRB2	2	25	100	Homalictus	tuiwawae	Homalictus tuiwawae	-17.5826	177.93638	922	M	0.46	1058	1929	10	14.51666667	0.002421087	0.48	102.9895833	19.92604166	0.312360394
MR-B 2.3	Nadarivatu 1	17/9/2019	7:15:00 PM	MR-B	2	MRB2	3	25	100	Homalictus	tuiwawae	Homalictus tuiwawae	-17.5826	177.93638	922	F	0.84	1355	1831	10	7.933333333	0.004868802	0.88	102.9895833	19.92604166	0.312360394
MR-B 2.4	Navai	17/9/2019	7:15:00 PM	MR-B	2	MRB2	4	25	100	Homalictus	fijiensis	Homalictus fijiensis	-17.61788	177.985694	700	F	2.82	1189	1669	10	8	0.016565895	0.88	176.1145833	18.77187508	0.203645598
MR-B 2.7	Nad bobcat 2	17/9/2019	7:15:00 PM	MR-B	2	MRB2	7	25	100	Homalictus	tuiwawae	Homalictus tuiwawae	-17.563141	177.951575	575	F	0.69	1306	1837	10	8.85	0.004431216	0.79	103.4020619	20.4216495	0.357785918
MR-B 3.2	Navai	17/9/2019	8:15:00 PM	MR-B	3	MRB3	2	25	100	Homalictus	fijiensis	Homalictus fijiensis	-17.61788	177.985694	700	F	2.92	1018	1661	10	10.71666667	0.013923665	0.65	176.1145833	18.77187508	0.203645598
MR-B 3.3	Nadarivatu 1	17/9/2019	8:15:00 PM	MR-B	3	MRB3	3	25	100	Homalictus	tuiwawae	Homalictus tuiwawae	-17.5826	177.93638	922	F	1.1	1043	1813	10	12.83333333	0.003048954	0.55	102.9895833	19.92604166	0.312360394
MR-B 3.4	Nad bobcat	17/9/2019	8:15:00 PM	MR-B	3	MRB3	4	25	100	Braunsapis	puangensis	Braunsapis puangensis	-17.557302	177.941531	693	M	0.83	1227	2287	10	17.66666667	0.004032809	0.4	87.10638298	20.85851063	0.403204308
MR-B 3.7	Nadarivatu 1	17/9/2019	8:15:00 PM	MR-B	3	MRB3	7	25	100	Homalictus	tuiwawae	Homalictus tuiwawae	-17.5826	177.93638	922	F	0.61	1514	2350	10	13.93333333	0.007385166	0.5	102.9895833	19.92604166	0.312360394
MR-B 3.8	Nadarivatu 1	17/9/2019	8:15:00 PM	MR-B	3	MRB3	8	25	100	Homalictus	tuiwawae	Homalictus tuiwawae	-17.5826	177.93638	922	F	0.61	1408	2273	10	14.41666667	0.001715395	0.49	102.9895833	19.92604166	0.312360394
MR-B 4.1	Nadarivatu 1	17/9/2019	9:25:00 PM	MR-B	4	MRB4	1	25	100	Homalictus	groomi	Homalictus groomi	-17.5826	177.93638	922	M	0.63	1052	1949	10	14.95	0.002637321	0.47	102.9895833	19.92604166	0.312360394
MR-B 4.2	Nadarivatu 1	17/9/2019	9:25:00 PM	MR-B	4	MRB4	2	25	100	Homalictus	tuiwawae	Homalictus tuiwawae	-17.5826	177.93638	922	M	0.44	1372	2033	10	11.01666667	0.0031884	0.64	102.9895833	19.92604166	0.312360394
MR-B 4.3	Navai	17/9/2019	9:25:00 PM	MR-B	4	MRB4	3	25	100	Homalictus	fijiensis	Homalictus fijiensis	-17.61788	177.985694	700	F	2.78	1204	2251	10	17.45	0.00554298	0.4	176.1145833	18.77187508	0.203645598
MR-B 4.5	Nadarivatu 1	17/9/2019	9:25:00 PM	MR-B	4	MRB4	5	25	100	Homalictus	tuiwawae	Homalictus tuiwawae	-17.5826	177.93638	922	F	0.89	1096	1757	10	11.01666667	0.003868556	0.64	102.9895833	19.92604166	0.312360394
MR-B 4.7	Navai	17/9/2019	9:25:00 PM	MR-B	4	MRB4	7	25	100	Homalictus	fijiensis	Homalictus fijiensis	-17.61788	177.985694	700	F	2.62	1549	2431	10	14.7	0.007920333	0.48	176.1145833	18.77187508	0.203645598
MR-B 4.8	Navai	17/9/2019	9:25:00 PM	MR-B	4	MRB4	8	25	100	Homalictus	fijiensis	Homalictus fijiensis	-17.61788	177.985694	700	M	1.08	1521	2938	10	23.61666667	0.002680001	0.3	176.1145833	18.77187508	0.203645598
MR-B 5.1	Navai	17/9/2019	10:25:00 PM	MR-B	5	MRB5	1	25	100	Homalictus	fijiensis	Homalictus fijiensis	-17.61788	177.985694	700	F	2.26	991	1829	10	13.96666667	0.008189173	0.5	176.1145833	18.77187508	0.203645598
MR-B 5.2	Nadarivatu 1	17/9/2019	10:25:00 PM	MR-B	5	MRB5	2	25	100	Homalictus	tuiwawae	Homalictus tuiwawae	-17.5826	177.93638	922	M	0.46	1001	2958	10	32.61666667	0.002425666	0.21	102.9895833	19.92604166	0.312360394
MR-B 5.4	Nadarivatu 1	17/9/2019	10:25:00 PM	MR-B	5	MRB5	4	25	100	Homalictus	tuiwawae	Homalictus tuiwawae	-17.5826	177.93638	922	F	0.83	1291	2160	10	14.48333333	0.00307382	0.48	102.9895833	19.92604166	0.312360394
MR-B 5.5	Nadarivatu 1	17/9/2019	10:25:00 PM	MR-B	5	MRB5	5	25	100	Homalictus	tuiwawae	Homalictus tuiwawae	-17.5826	177.93638	922	M	0.35	1344	2213	10	14.48333333	0.002101547	0.48	102.9895833	19.92604166	0.312360394
MR-B 5.7	Nadarivatu 1	17/9/2019	10:25:00 PM	MR-B	5	MRB5	7	25	100	Homalictus	tuiwawae	Homalictus tuiwawae	-17.5826	177.93638	922	F	0.81	1369	1894	10	8.75	0.003697885	0.8	102.9895833	19.92604166	0.312360394
MR-B 5.8	Nadarivatu 1	17/9/2019	10:25:00 PM	MR-B	5	MRB5	8	25	100	Homalictus	tuiwawae	Homalictus tuiwawae	-17.5826	177.93638	922	M	0.4	1414	1880	10	7.766666667	0.001290223	0.9	102.9895833	19.92604166	0.312360394
MR-B 6.1	Nadarivatu 1	17/9/2019	11:25:00 PM	MR-B	6	MRB6	1	25	100	Homalictus	tuiwawae	Homalictus tuiwawae	-17.5826	177.93638	922	M	0.99	915	1592	10	11.28333333	0.004874651	0.62	102.9895833	19.92604166	0.312360394
MR-B 6.2	Nadarivatu 1	17/9/2019	11:25:00 PM	MR-B	6	MRB6	2	25	100	Homalictus	tuiwawae	Homalictus tuiwawae	-17.5826	177.93638	922	M	0.46	1010	1713	10	11.71666667	0.002642188	0.6	102.9895833	19.92604166	0.312360394
MR-B 6.3	Navai	17/9/2019	11:25:00 PM	MR-B	6	MRB6	3	25	100	Homalictus	fijiensis	Homalictus fijiensis	-17.61788	177.985694	700	F	1.78	1115	1381	10	4.433333333	0.007006403	1.58	176.1145833	18.77187508	0.203645598
MR-B 6.4	Navai	17/9/2019	11:25:00 PM	MR-B	6	MRB6	4	25	100	Homalictus	fijiensis	Homalictus fijiensis	-17.61788	177.985694	700	M	1.15	1154	2144	10	16.5	0.004286981	0.42	176.1145833	18.77187508	0.203645598
MR-B 6.5	Nadarivatu 1	17/9/2019	11:25:00 PM	MR-B	6	MRB6	5	25	100	Homalictus	tuiwawae	Homalictus tuiwawae	-17.5826	177.93638	922	M	0.43	1272	1925	10	10.88333333	0.002180409	0.64	102.9895833	19.92604166	0.312360394
MR-B 6.7	Nadarivatu 1	17/9/2019	11:25:00 PM	MR-B	6	MRB6	7	25	100	Homalictus	groomi	Homalictus groomi	-17.5826	177.93638	922	M	0.94	1356	2421	10	17.75	0.003886076	0.39	102.9895833	19.92604166	0.312360394
MR-B 6.8	Nadarivatu 1	17/9/2019	11:25:00 PM	MR-B	6	MRB6	8	25	100	Homalictus	groomi	Homalictus groomi	-17.5826	177.93638	922	M	0.7	1421	2367	10	15.76666667	0.001666974	0.44	102.9895833	19.92604166	0.312360394
MR-C 1.2	Nadarivatu 1	19/9/2019	7:20:00 PM	MR-C	1	MRC1	2	25	100	Homalictus	fijiensis	Homalictus fijiensis	-17.5826	177.93638	922	M	0.93	881	1930	10	17.48333333	0.002422859	0.4	102.9895833	19.92604166	0.312360394
MR-C 1.4	Truck cage	19/9/2019	7:20:00 PM	MR-C	1	MRC1	4	25	99.6	Homalictus	fijiensis	Homalictus fijiensis	-17.556708	177.943953	457	F	2.32	963	1761	10	13.3	0.007859595	0.53	88.66666667	20.84791664	0.401709554
MR-C 1.7	Purple flower	19/9/2019	7:20:00 PM	MR-C	1	MRC1	7	25	100	Homalictus	fijiensis	Homalictus fijiensis	-17.562701	177.956046	676	F	2.07	1021	1451	10	7.166666667	0.010025675	0.98	105.744898	20.39693877	0.354706273
MR-C 2.1	Bridge	19/9/2019	8:20:00 PM	MR-C	2	MRC2	1	25	100	Homalictus	fijiensis	Homalictus fijiensis	-17.548729	177.941363	221	M	1.05	866	1790	10	15.4	0.004864521	0.45	79.85263158	21.30947368	0.450881742
MR-C 2.2	Truck cage	19/9/2019	8:20:00 PM	MR-C	2	MRC2	2	25	100	Homalictus	fijiensis	Homalictus fijiensis	-17.556708	177.943953	457	F	2.6	906	1340	10	7.233333333	0.015268288	0.97	88.66666667	20.84791664	0.401709554
MR-C 2.3	Purple flower	19/9/2019	8:20:00 PM	MR-C	2	MRC2	3	25	100	Homalictus	tuiwawae	Homalictus tuiwawae	-17.562701	177.956046	676	F	0.67	981	1323	10	5.7	0.018179546	1.23	105.744898	20.39693877	0.354706273
MR-C 2.5	Bridge	19/9/2019	8:20:00 PM	MR-C	2	MRC2	5	25	100	Homalictus	fijiensis	Homalictus fijiensis	-17.548729	177.941363	221	M	1.11	1103	1700	10	9.95	0.004331573	0.7	79.85263158	21.30947368	0.450881742
MR-C 2.8	Purple flower	19/9/2019	8:20:00 PM	MR-C	2	MRC2	8	25	100	Homalictus	fijiensis	Homalictus fijiensis	-17.562701	177.956046	676	F	2.23	1230	2158	10	15.46666667	0.007718282	0.45	105.744898	20.39693877	0.354706273
MR-C 3.1	Purple flower	19/9/2019	9:35:00 PM	MR-C	3	MRC3	1	25	100	Homalictus	fijiensis	Homalictus fijiensis	-17.562701	177.956046	676	M	0.72	1003	1284	10	4.683333333	0.007480347	1.49	105.744898	20.39693877	0.354706273
MR-C 3.2	Tel tower	19/9/2019	9:35:00 PM	MR-C	3	MRC3	2	25	100	Homalictus	fijiensis	Homalictus fijiensis	-17.576245	177.935436	1072	M	0.8	1085	2000	10	15.25	0.003420774	0.46	97.82291667	20.14583331	0.332810315
MR-C 3.3	Truck cage	19/9/2019	9:35:00 PM	MR-C	3	MRC3	3	25	100	Homalictus	fijiensis	Homalictus fijiensis	-17.556708	177.943953	457	F	2.32	1103	1804	10	11.68333333	0.011049347	0.6	88.66666667	20.84791664	0.401709554
MR-C 3.4	Bridge	19/9/2019	9:35:00 PM	MR-C	3	MRC3	4	25	99.6	Homalictus	fijiensis	Homalictus fijiensis	-17.548729	177.941363	221	M	1.04	1111	1506	10	6.583333333	0.006003276	1.06	79.85263158	21.30947368	0.450881742
MR-C 3.8	Tel tower	19/9/2019	9:35:00 PM	MR-C	3	MRC3	8	25	100	Homalictus	fijiensis	Homalictus fijiensis	-17.576245	177.935436	1072	F	1.96	1222	2137	10	15.25	0.008292662	0.46	97.82291667	20.14583331	0.332810315
MR-C 4.1	Nadarivatu 1	19/9/2019	10:40:00 PM	MR-C	4	MRC4	1	25	100	Homalictus	fijiensis	Homalictus fijiensis	-17.5826	177.93638	922	M	0.68	903	2342	10	23.98333333	0.002470079	0.29	102.9895833	19.92604166	0.312360394
MR-C 4.2	Bridge	19/9/2019	10:40:00 PM	MR-C	4	MRC4	2	25	100	Homalictus	fijiensis	Homalictus fijiensis	-17.548729	177.941363	221	M	1.15	1028	1305	10	4.616666667	0.008393114	1.52	79.85263158	21.30947368	0.450881742
MR-C 4.3	Tel tower	19/9/2019	10:40:00 PM	MR-C	4	MRC4	3	25	100	Homalictus	fijiensis	Homalictus fijiensis	-17.576245	177.935436	1072	M	0.86	1039	1948	10	15.15	0.005738437	0.46	97.82291667	20.14583331	0.332810315
MR-C 4.4	Truck cage	19/9/2019	10:40:00 PM	MR-C	4	MRC4	4	25	99.6	Homalictus	fijiensis	Homalictus fijiensis	-17.556708	177.943953	457	F	2.02	1114	1578	10	7.733333333	0.01016548	0.91	88.66666667	20.84791664	0.401709554
MR-C 4.5	Tel tower	19/9/2019	10:40:00 PM	MR-C	4	MRC4	5	25	100	Homalictus	fijiensis	Homalictus fijiensis	-17.576245	177.935436	1072	M	0.79	1249	2457	10	20.13333333	0.003671007	0.35	97.82291667	20.14583331	0.332810315
MR-C 4.7	Purple flower	19/9/2019	10:40:00 PM	MR-C	4	MRC4	7	25	100	Homalictus	fijiensis	Homalictus fijiensis	-17.562701	177.956046	676	M	1.05	1209	1951	10	12.36666667	0.005056616	0.57	105.744898	20.39693877	0.354706273
MR-C 4.8	Purple flower	19/9/2019	10:40:00 PM	MR-C	4	MRC4	8	25	100	Homalictus	fijiensis	Homalictus fijiensis	-17.562701	177.956046	676	F	3.56	1286	2096	10	13.5	0.016968881	0.52	105.744898	20.39693877	0.354706273
MR-C 5.1	Tel tower	19/9/2019	11:40:00 PM	MR-C	5	MRC5	1	25	100	Homalictus	fijiensis	Homalictus fijiensis	-17.576245	177.935436	1072	F	1.79	900	1813	10	15.21666667	0.007862508	0.46	97.82291667	20.14583331	0.332810315
MR-C 5.3	Purple flower	19/9/2019	11:40:00 PM	MR-C	5	MRC5	3	25	100	Homalictus	fijiensis	Homalictus fijiensis	-17.562701	177.956046	676	F	3.65	1045	1575	10	8.833333333	0.016747612	0.79	105.744898	20.39693877	0.354706273
MR-C 5.4	Bridge	19/9/2019	11:40:00 PM	MR-C	5	MRC5	4	25	99.6	Homalictus	fijiensis	Homalictus fijiensis	-17.548729	177.941363	221	M	1.64	1114	2010	10	14.93333333	0.005647292	0.47	79.85263158	21.30947368	0.450881742
MR-C 5.5	Nad 1	19/9/2019	11:40:00 PM	MR-C	5	MRC5	5	25	100	Homalictus	fijiensis	Homalictus fijiensis	-17.5826	177.93638	922	M	0.9	1304	2746	10	24.03333333	0.003774172	0.29	102.9895833	19.92604166	0.312360394
MR-C 5.7	Purple flower	19/9/2019	11:40:00 PM	MR-C	5	MRC5	7	25	100	Homalictus	tuiwawae	Homalictus tuiwawae	-17.562701	177.956046	676	F	0.93	1211	1911	10	11.66666667	0.002841508	0.6	105.744898	20.39693877	0.354706273
MR-C 6.1	Bridge	19/9/2019	12:40:00 AM	MR-C	6	MRC6	1	25	100	Homalictus	fijiensis	Homalictus fijiensis	-17.548729	177.941363	221	M	1.04	994	2199	10	20.08333333	0.005151336	0.35	79.85263158	21.30947368	0.450881742
MR-C 6.2	Truck tower	19/9/2019	12:40:00 AM	MR-C	6	MRC6	2	25	100	Homalictus	fijiensis	Homalictus fijiensis	-17.556708	177.943953	457	F	1.86	1066	1421	10	5.916666667	0.011411723	1.18	88.66666667	20.84791664	0.401709554
MR-C 6.3	Tel tower	19/9/2019	12:40:00 AM	MR-C	6	MRC6	3	25	100	Homalictus	fijiensis	Homalictus fijiensis	-17.576245	177.935436	1072	M	1.52	1120	2393	10	21.21666667	0.003923345	0.33	97.82291667	20.14583331	0.332810315
MR-C 6.4	Purple flower	19/9/2019	12:40:00 AM	MR-C	6	MRC6	4	25	99.6	Homalictus	fijiensis	Homalictus fijiensis	-17.562701	177.956046	676	F	2.16	1262	1546	10	4.733333333	0.010920447	1.48	105.744898	20.39693877	0.354706273
MR-C 6.5	Purple flower	19/9/2019	12:40:00 AM	MR-C	6	MRC6	5	25	100	Homalictus	fijiensis	Homalictus fijiensis	-17.562701	177.956046	676	M	0.91	1456	2376	10	15.33333333	0.003625219	0.46	105.744898	20.39693877	0.354706273
MR-C 6.7	Purple flower	19/9/2019	12:40:00 AM	MR-C	6	MRC6	7	25	100	Homalictus	tuiwawae	Homalictus tuiwawae	-17.562701	177.956046	676	F	0.93	1519	2260	10	12.35	0.015678856	0.57	105.744898	20.39693877	0.354706273
MR-C 6.8	Bridge	19/9/2019	12:40:00 AM	MR-C	6	MRC6	8	25	100	Homalictus	fijiensis	Homalictus fijiensis	-17.548729	177.941363	221	M	0.68	1619	2594	10	16.25	0.00353903	0.43	79.85263158	21.30947368	0.450881742
MR-C 7.1	Truck cage	19/9/2019	1:40:00 AM	MR-C	7	MRC7	1	25	100	Homalictus	fijiensis	Homalictus fijiensis	-17.556708	177.943953	457	F	2.02	890	1833	10	15.71666667	0.007207511	0.45	88.66666667	20.84791664	0.401709554
MR-C 7.2	Nadarivatu 1	19/9/2019	1:40:00 AM	MR-C	7	MRC7	2	25	100	Homalictus	tuiwawae	Homalictus tuiwawae	-17.5826	177.93638	922	M	0.49	954	1362	10	6.8	0.002954291	1.03	102.9895833	19.92604166	0.312360394
MR-C 7.4	Bridge	19/9/2019	1:40:00 AM	MR-C	7	MRC7	4	25	99.6	Homalictus	fijiensis	Homalictus fijiensis	-17.548729	177.941363	221	M	0.93	1148	2536	10	23.13333333	0.003180145	0.3	79.85263158	21.30947368	0.450881742
MR-C 7.5	Purple flower	19/9/2019	1:40:00 AM	MR-C	7	MRC7	5	25	100	Homalictus	tuiwawae	Homalictus tuiwawae	-17.562701	177.956046	676	F	0.66	1126	1521	10	6.583333333	0.01191974	1.06	105.744898	20.39693877	0.354706273
MR-C 7.7	Bridge	19/9/2019	1:40:00 AM	MR-C	7	MRC7	7	25	100	Homalictus	fijiensis	Homalictus fijiensis	-17.548729	177.941363	221	M	0.59	1205	2150	10	15.75	0.00210076	0.44	79.85263158	21.30947368	0.450881742
MR-C 7.8	Nadarivatu 1	19/9/2019	1:40:00 AM	MR-C	7	MRC7	8	25	100	Homalictus	tuiwawae	Homalictus tuiwawae	-17.5826	177.93638	922	M	0.43	1231	1548	10	5.283333333	0.003262294	1.32	102.9895833	19.92604166	0.312360394
MR-D 1.1	USP lower	20/9/2019	6:00:00 PM	MR-D	1	MRD1	1	25	100	Homalictus	fijiensis	Homalictus fijiensis	-18.149742	178.452959	6	M	1.07	919	1311	10	6.533333333	0.005928089	1.07	126.0322581	22.94516127	0.606577364
MR-D 1.2	USP lower	20/9/2019	6:00:00 PM	MR-D	1	MRD1	2	25	100	Homalictus	fijiensis	Homalictus fijiensis	-18.149742	178.452959	6	M	1.03	972	1393	10	7.016666667	0.004828272	1	126.0322581	22.94516127	0.606577364
MR-D 1.4	USP lower	20/9/2019	6:00:00 PM	MR-D	1	MRD1	4	25	100	Homalictus	fijiensis	Homalictus fijiensis	-18.149742	178.452959	6	M	0.97	1527	2293	10	12.76666667	0.003698338	0.55	126.0322581	22.94516127	0.606577364
MR-D 1.5	USP lower	20/9/2019	6:00:00 PM	MR-D	1	MRD1	5	25	100	Homalictus	fijiensis	Homalictus fijiensis	-18.149742	178.452959	6	M	0.91	1111	1656	10	9.083333333	0.002713117	0.77	126.0322581	22.94516127	0.606577364
MR-D 1.7	USP lower	20/9/2019	6:00:00 PM	MR-D	1	MRD1	7	25	100	Homalictus	fijiensis	Homalictus fijiensis	-18.149742	178.452959	6	M	1.23	1161	1384	10	3.716666667	0.008528399	1.88	126.0322581	22.94516127	0.606577364
MR-D 1.8	USP lower	20/9/2019	6:00:00 PM	MR-D	1	MRD1	8	25	100	Homalictus	fijiensis	Homalictus fijiensis	-18.149742	178.452959	6	M	1	1222	1662	10	7.333333333	0.005976186	0.95	126.0322581	22.94516127	0.606577364
MR-D 2.1	USP lower	20/9/2019	7:10:00 PM	MR-D	2	MRD2	1	25	100	Homalictus	fijiensis	Homalictus fijiensis	-18.1497	178.452959	6	M	1.13	1017	1506	10	8.15	0.003033726	0.86	126.0322581	22.94516127	0.606577364
MR-D 2.2	USP upper	20/9/2019	7:10:00 PM	MR-D	2	MRD2	2	25	100	Braunsapis	puangensis	Braunsapis puangensis	-18.149102	178.44517	13	F	1.5	1078	1733	10	10.91666667	0.00967331	0.64	125.96875	22.92499995	0.604245865
MR-D 2.4	USP upper	20/9/2019	7:10:00 PM	MR-D	2	MRD2	4	25	100	Braunsapis	puangensis	Braunsapis puangensis	-18.149102	178.44517	13	F	2.09	1165	1764	10	9.983333333	0.009761508	0.7	125.96875	22.92499995	0.604245865
MR-D 2.5	USP lower	20/9/2019	7:10:00 PM	MR-D	2	MRD2	5	25	100	Homalictus	fijiensis	Homalictus fijiensis	-18.1497	178.452959	6	M	0.96	1199	1735	10	8.933333333	0.003340302	0.78	126.0322581	22.94516127	0.606577364
MR-D 2.7	USP upper	20/9/2019	7:10:00 PM	MR-D	2	MRD2	7	25	100	Braunsapis	puangensis	Braunsapis puangensis	-18.149102	178.44517	13	F	2	1280	2124	10	14.06666667	0.004846644	0.5	125.96875	22.92499995	0.604245865
MR-D 2.8	USP lower	20/9/2019	7:10:00 PM	MR-D	2	MRD2	8	25	100	Homalictus	fijiensis	Homalictus fijiensis	-18.149742	178.452959	6	M	0.84	1366	2212	10	14.1	0.002083374	0.5	126.0322581	22.94516127	0.606577364
MR-D 3.1	USP upper	20/9/2019	8:10:00 PM	MR-D	3	MRD3	1	25	100	Braunsapis	puangensis	Braunsapis puangensis	-18.149742	178.452959	6	F	2.25	990	1646	10	10.93333333	0.006951494	0.64	126.0322581	22.94516127	0.606577364
MR-D 3.2	USP lower	20/9/2019	8:10:00 PM	MR-D	3	MRD3	2	25	100	Homalictus	fijiensis	Homalictus fijiensis	-18.149742	178.452959	6	M	0.79	1053	1839	10	13.1	0.00307583	0.53	126.0322581	22.94516127	0.606577364
MR-D 3.3	USP upper	20/9/2019	8:10:00 PM	MR-D	3	MRD3	3	25	100	Braunsapis	puangensis	Braunsapis puangensis	-18.149102	178.44517	13	F	1.04	1105	2100	10	16.58333333	0.00308021	0.42	125.96875	22.92499995	0.604245865
MR-D 3.4	USP lower	20/9/2019	8:10:00 PM	MR-D	3	MRD3	4	25	100	Homalictus	fijiensis	Homalictus fijiensis	-18.149742	178.452959	6	M	0.934	1188	2252	10	17.73333333	0.00423899	0.39	126.0322581	22.94516127	0.606577364
MR-D 3.5	USP upper	20/9/2019	8:10:00 PM	MR-D	3	MRD3	5	25	100	Braunsapis	puangensis	Braunsapis puangensis	-18.149102	178.44517	13	F	1.68	1364	2833	10	24.48333333	0.003498953	0.29	125.96875	22.92499995	0.604245865
MR-D 3.7	USP lower	20/9/2019	8:10:00 PM	MR-D	3	MRD3	7	25	100	Homalictus	fijiensis	Homalictus fijiensis	-18.1497	178.452959	6	M	1	1376	2392	10	16.93333333	0.003055558	0.41	126.0322581	22.94516127	0.606577364
MR-D 3.8	USP upper	20/9/2019	8:10:00 PM	MR-D	3	MRD3	8	25	100	Braunsapis	puangensis	Braunsapis puangensis	-18.149102	178.44517	13	F	1.44	1176	2794	10	26.96666667	0.003017249	0.26	125.96875	22.92499995	0.604245865
MR-D 4.1	USP lower	20/9/2019	9:10:00 PM	MR-D	4	MRD4	1	25	100	Homalictus	fijiensis	Homalictus fijiensis	-18.1497	178.452959	6	M	1.04	937	1513	10	9.6	0.005219046	0.73	126.0322581	22.94516127	0.606577364
MR-D 4.2	USP upper	20/9/2019	9:10:00 PM	MR-D	4	MRD4	2	25	100	Braunsapis	puangensis	Braunsapis puangensis	-18.149102	178.44517	13	F	1.37	1089	2196	10	18.45	0.006834741	0.38	125.96875	22.92499995	0.604245865
MR-D 4.3	USP lower	20/9/2019	9:10:00 PM	MR-D	4	MRD4	3	25	100	Homalictus	fijiensis	Homalictus fijiensis	-18.1497	178.452959	6	M	0.86	1024	1913	10	14.81666667	0.001235492	0.47	126.0322581	22.94516127	0.606577364
MR-D 4.4	USP upper	20/9/2019	9:10:00 PM	MR-D	4	MRD4	4	25	100	Braunsapis	puangensis	Braunsapis puangensis	-18.149102	178.44517	13	M	1.19	1119	1594	10	7.916666667	0.007656528	0.88	125.96875	22.92499995	0.604245865
MR-D 4.7	USP upper	20/9/2019	9:10:00 PM	MR-D	4	MRD4	7	25	100	Braunsapis	puangensis	Braunsapis puangensis	-18.149102	178.44517	13	M	1.26	1219	1704	10	8.083333333	0.008756718	0.87	125.96875	22.92499995	0.604245865
MR-D 4.8	USP lower	20/9/2019	9:10:00 PM	MR-D	4	MRD4	8	25	100	Homalictus	fijiensis	Homalictus fijiensis	-18.1497	178.452959	6	M	0.94	1260	2385	10	18.75	0.003275438	0.37	126.0322581	22.94516127	0.606577364
MR-D 5.1	USP upper	20/9/2019	10:10:00 PM	MR-D	5	MRD5	1	25	100	Braunsapis	puangensis	Braunsapis puangensis	-18.149102	178.44517	13	F	1.97	1103	2266	10	19.38333333	0.005958715	0.36	125.96875	22.92499995	0.604245865
MR-D 5.2	USP lower	20/9/2019	10:10:00 PM	MR-D	5	MRD5	2	25	100	Homalictus	fijiensis	Homalictus fijiensis	-18.1497	178.452959	6	M	1.01	1110	2633	10	25.38333333	0.002390566	0.28	126.0322581	22.94516127	0.606577364
MR-D 5.3	USP upper	20/9/2019	10:10:00 PM	MR-D	5	MRD5	3	25	100	Braunsapis	puangensis	Braunsapis puangensis	-18.149102	178.44517	13	F	1.63	1066	1797	10	12.18333333	0.007858054	0.57	125.96875	22.92499995	0.604245865
MR-D 5.4	USP lower	20/9/2019	10:10:00 PM	MR-D	5	MRD5	4	25	100	Homalictus	fijiensis	Homalictus fijiensis	-18.1497	178.452959	6	M	0.98	1185	2204	10	16.98333333	0.0028524	0.41	126.0322581	22.94516127	0.606577364
MR-D 5.5	USP upper	20/9/2019	10:10:00 PM	MR-D	5	MRD5	5	25	100	Braunsapis	puangensis	Braunsapis puangensis	-18.149102	178.44517	13	F	1.85	1220	2574	10	22.56666667	0.005154577	0.31	125.96875	22.92499995	0.604245865
MR-D 5.7	USP lower	20/9/2019	10:10:00 PM	MR-D	5	MRD5	7	25	100	Homalictus	fijiensis	Homalictus fijiensis	-18.1497	178.452959	6	M	0.86	1211	1910	10	11.65	0.002395511	0.6	126.0322581	22.94516127	0.606577364
MR-D 5.8	USP upper	20/9/2019	10:10:00 PM	MR-D	5	MRD5	8	25	100	Braunsapis	puangensis	Braunsapis puangensis	-18.149102	178.44517	13	F	1.66	1367	2676	10	21.81666667	0.004757281	0.32	125.96875	22.92499995	0.604245865
MR-D 6.1	USP lower	20/9/2019	11:10:00 PM	MR-D	6	MRD6	1	25	100	Homalictus	fijiensis	Homalictus fijiensis	-18.1497	178.452959	6	M	1	992	1615	10	10.38333333	0.00531189	0.67	126.0322581	22.94516127	0.606577364
MR-D 6.2	USP upper	20/9/2019	11:10:00 PM	MR-D	6	MRD6	2	25	100	Braunsapis	puangensis	Braunsapis puangensis	-18.149102	178.44517	13	F	1.21	1161	1660	10	8.316666667	0.00415671	0.84	125.96875	22.92499995	0.604245865
MR-D 6.3	USP lower	20/9/2019	11:10:00 PM	MR-D	6	MRD6	3	25	100	Homalictus	fijiensis	Homalictus fijiensis	-18.1497	178.452959	6	M	0.97	1235	1898	10	11.05	0.004568523	0.63	126.0322581	22.94516127	0.606577364
MR-D 6.4	USP upper	20/9/2019	11:10:00 PM	MR-D	6	MRD6	4	25	100	Braunsapis	puangensis	Braunsapis puangensis	-18.149102	178.44517	13	F	2.47	1294	2452	10	19.3	0.004218557	0.36	125.96875	22.92499995	0.604245865
MR-D 6.5	USP lower	20/9/2019	11:10:00 PM	MR-D	6	MRD6	5	25	100	Homalictus	fijiensis	Homalictus fijiensis	-18.1497	178.452959	6	M	0.98	1333	1898	10	9.416666667	0.005304976	0.74	126.0322581	22.94516127	0.606577364
MR-D 6.7	USP upper	20/9/2019	11:10:00 PM	MR-D	6	MRD6	7	25	100	Braunsapis	puangensis	Braunsapis puangensis	-18.149102	178.44517	13	F	2.22	1023	1519	10	8.266666667	0.006483713	0.85	125.96875	22.92499995	0.604245865
MR-D 6.8	USP lower	20/9/2019	11:10:00 PM	MR-D	6	MRD6	8	25	100	Homalictus	fijiensis	Homalictus fijiensis	-18.1497	178.452959	6	M	0.99	1522	2640	10	18.63333333	0.003299539	0.38	126.0322581	22.94516127	0.606577364
MR-D 7.1	USP upper	20/9/2019	12:15:00 AM	MR-D	7	MRD7	1	25	100	Braunsapis	puangensis	Braunsapis puangensis	-18.149102	178.44517	13	F	1.87	921	1536	10	10.25	0.004902642	0.68	125.96875	22.92499995	0.604245865
MR-D 7.2	USP lower	20/9/2019	12:15:00 AM	MR-D	7	MRD7	2	25	100	Homalictus	fijiensis	Homalictus fijiensis	-18.1497	178.452959	6	M	0.77	965	1522	10	9.283333333	0.003965843	0.75	126.0322581	22.94516127	0.606577364
MR-D 7.3	USP upper	20/9/2019	12:15:00 AM	MR-D	7	MRD7	3	25	100	Braunsapis	puangensis	Braunsapis puangensis	-18.149102	178.44517	13	F	1.34	1128	2583	10	24.25	0.002246125	0.29	125.96875	22.92499995	0.604245865
MR-D 7.4	USP lower	20/9/2019	12:15:00 AM	MR-D	7	MRD7	4	25	100	Homalictus	fijiensis	Homalictus fijiensis	-18.1497	178.452959	6	M	0.98	1149	2582	10	23.88333333	0.00363853	0.29	126.0322581	22.94516127	0.606577364
MR-D 7.5	USP lower	20/9/2019	12:15:00 AM	MR-D	7	MRD7	5	25	100	Homalictus	fijiensis	Homalictus fijiensis	-18.1497	178.452959	6	M	1.03	1256	2110	10	14.23333333	0.005641201	0.49	126.0322581	22.94516127	0.606577364
MR-D 7.7	USP lower	20/9/2019	12:15:00 AM	MR-D	7	MRD7	7	25	100	Homalictus	fijiensis	Homalictus fijiensis	-18.1497	178.452959	6	M	0.85	1255	2504	10	20.81666667	0.002546551	0.34	126.0322581	22.94516127	0.606577364
MR-D 7.8	USP upper	20/9/2019	12:15:00 AM	MR-D	7	MRD7	8	25	100	Homalictus	fijiensis	Homalictus fijiensis	-18.149102	178.44517	13	M	1.04	1368	2044	10	11.26666667	0.003483019	0.62	125.96875	22.92499995	0.604245865
MR-E 1.1	Outback	22/9/2019	6:05:00 PM	MR-E	1	MRE1	1	25	100	Homalictus	fijiensis	Homalictus fijiensis	-17.625349	177.751686	27	F	2.6	884	3353	10	41.15	0.006535003	0.17	57.62365591	23.09569892	0.659554087
MR-E 1.2	Dry 1	22/9/2019	6:05:00 PM	MR-E	1	MRE1	2	25	100	Homalictus	fijiensis	Homalictus fijiensis	-17.707465	177.760875	241	M	0.94	1007	1630	10	10.38333333	0.004457205	0.67	63.83333333	21.7614583	0.50834876
MR-E 1.3	Dry 2	22/9/2019	6:05:00 PM	MR-E	1	MRE1	3	25	100	Homalictus	fijiensis	Homalictus fijiensis	-17.763765	177.760388	455	M	0.49	1072	1487	10	6.916666667	0.00230201	1.01	66.41237113	21.09072164	0.44540816
MR-E 1.4	Outback	22/9/2019	6:05:00 PM	MR-E	1	MRE1	4	25	100	Homalictus	fijiensis	Homalictus fijiensis	-17.625349	177.751686	27	F	2.56	1119	1841	10	12.03333333	0.007953821	0.58	57.62365591	23.09569892	0.659554087
MR-E 1.5	Dry 1	22/9/2019	6:05:00 PM	MR-E	1	MRE1	5	25	100	Homalictus	fijiensis	Homalictus fijiensis	-17.707465	177.760875	241	M	0.9	1231	2108	10	14.61666667	0.003301103	0.48	63.83333333	21.7614583	0.50834876
MR-E 1.7	Dry 2	22/9/2019	6:05:00 PM	MR-E	1	MRE1	7	25	100	Homalictus	fijiensis	Homalictus fijiensis	-17.763765	177.760388	455	M	0.49	1240	1580	10	5.666666667	0.006970443	1.24	66.41237113	21.09072164	0.44540816
MR-E 1.8	Outback	22/9/2019	6:05:00 PM	MR-E	1	MRE1	8	25	100	Homalictus	fijiensis	Homalictus fijiensis	-17.625349	177.751686	27	M	1.1	1323	2135	10	13.53333333	0.003957092	0.52	57.62365591	23.09569892	0.659554087
MR-E 2.1	Dry 1	22/9/2019	7:10:00 PM	MR-E	2	MRE2	1	25	100	Homalictus	fijiensis	Homalictus fijiensis	-17.707465	177.760875	241	F	2.14	933	1398	10	7.75	0.012551588	0.9	63.83333333	21.7614583	0.50834876
MR-E 2.2	Dry 2	22/9/2019	7:10:00 PM	MR-E	2	MRE2	2	25	100	Homalictus	fijiensis	Homalictus fijiensis	-17.763765	177.760388	455	M	0.51	1063	1445	10	6.366666667	0.002784576	1.1	66.41237113	21.09072164	0.44540816
MR-E 2.3	Outback	22/9/2019	7:10:00 PM	MR-E	2	MRE2	3	25	100	Homalictus	fijiensis	Homalictus fijiensis	-17.625349	177.751686	27	F	2.19	1149	1601	10	7.533333333	0.009645896	0.93	57.62365591	23.09569892	0.659554087
MR-E 2.4	Dry 1	22/9/2019	7:10:00 PM	MR-E	2	MRE2	4	25	100	Homalictus	fijiensis	Homalictus fijiensis	-17.707465	177.760875	241	M	1.14	1254	2381	10	18.78333333	0.003816443	0.37	63.83333333	21.7614583	0.50834876
MR-E 2.5	Dry 2	22/9/2019	7:10:00 PM	MR-E	2	MRE2	5	25	100	Homalictus	fijiensis	Homalictus fijiensis	-17.763765	177.760388	455	M	0.44	1247	2237	10	16.5	0.002218065	0.42	66.41237113	21.09072164	0.44540816
MR-E 2.7	Outback	22/9/2019	7:10:00 PM	MR-E	2	MRE2	7	25	100	Homalictus	fijiensis	Homalictus fijiensis	-17.625349	177.751686	27	M	0.88	1306	1714	10	6.8	0.004371098	1.03	57.62365591	23.09569892	0.659554087
MR-E 2.8	Dry 1	22/9/2019	7:10:00 PM	MR-E	2	MRE2	8	25	100	Homalictus	fijiensis	Homalictus fijiensis	-17.707465	177.760875	241	F	2.39	1402	2082	10	11.33333333	0.009819563	0.62	63.83333333	21.7614583	0.50834876
MR-E 3.1	Dry 2	22/9/2019	8:05:00 PM	MR-E	3	MRE3	1	25	100	Homalictus	fijiensis	Homalictus fijiensis	-17.763765	177.760388	455	M	0.68	632	1046	10	6.9	0.003088759	1.01	66.41237113	21.09072164	0.44540816
MR-E 3.2	Outback	22/9/2019	8:05:00 PM	MR-E	3	MRE3	2	25	100	Homalictus	fijiensis	Homalictus fijiensis	-17.625349	177.751686	27	F	1.77	662	1412	10	12.5	0.001969406	0.56	57.62365591	23.09569892	0.659554087
MR-E 3.4	Dry 2	22/9/2019	8:05:00 PM	MR-E	3	MRE3	4	25	100	Homalictus	fijiensis	Homalictus fijiensis	-17.763765	177.760388	455	M	0.7	694	1458	10	12.73333333	0.005110225	0.55	66.41237113	21.09072164	0.44540816
MR-E 3.5	Outback	22/9/2019	8:05:00 PM	MR-E	3	MRE3	5	25	100	Homalictus	fijiensis	Homalictus fijiensis	-17.625349	177.751686	27	F	2.27	812	1330	10	8.633333333	0.004300654	0.81	57.62365591	23.09569892	0.659554087
MR-E 3.7	Dry 1	22/9/2019	8:05:00 PM	MR-E	3	MRE3	7	25	100	Homalictus	fijiensis	Homalictus fijiensis	-17.707465	177.760875	241	M	1.35	706	1570	10	14.4	0.011545333	0.49	63.83333333	21.7614583	0.50834876
MR-E 3.8	Dry 2	22/9/2019	8:05:00 PM	MR-E	3	MRE3	8	25	100	Homalictus	fijiensis	Homalictus fijiensis	-17.763765	177.760388	455	F	0.69	738	2383	10	27.41666667	0.003254394	0.26	66.41237113	21.09072164	0.44540816
MR-E 4.1	Outback	22/9/2019	9:00:00 PM	MR-E	4	MRE4	1	25	100	Homalictus	fijiensis	Homalictus fijiensis	-17.625349	177.751686	27	F	2.63	953	2500	10	25.78333333	0.00701238	0.27	57.62365591	23.09569892	0.659554087
MR-E 4.2	Dry 1	22/9/2019	9:00:00 PM	MR-E	4	MRE4	2	25	100	Homalictus	fijiensis	Homalictus fijiensis	-17.707465	177.760875	241	M	0.84	952	1247	10	4.916666667	0.007804461	1.42	63.83333333	21.7614583	0.50834876
MR-E 4.3	Dry 2	22/9/2019	9:00:00 PM	MR-E	4	MRE4	3	25	100	Homalictus	fijiensis	Homalictus fijiensis	-17.763765	177.760388	455	M	0.73	1040	2160	10	18.66666667	0.003837816	0.37	66.41237113	21.09072164	0.44540816
MR-E 4.4	Outback	22/9/2019	9:00:00 PM	MR-E	4	MRE4	4	25	100	Homalictus	fijiensis	Homalictus fijiensis	-17.625349	177.751686	27	M	0.88	1011	1430	10	6.983333333	0.004532697	1	57.62365591	23.09569892	0.659554087
MR-E 4.5	Dry 1	22/9/2019	9:00:00 PM	MR-E	4	MRE4	5	25	100	Homalictus	fijiensis	Homalictus fijiensis	-17.707465	177.760875	241	M	0.69	1028	1811	10	13.05	0.003313517	0.54	63.83333333	21.7614583	0.50834876
MR-E 4.7	Dry 2	22/9/2019	9:00:00 PM	MR-E	4	MRE4	7	25	100	Homalictus	fijiensis	Homalictus fijiensis	-17.763765	177.760388	455	M	0.68	1071	1315	10	4.066666667	0.01113982	1.72	66.41237113	21.09072164	0.44540816
MR-E 4.8	Outback	22/9/2019	9:00:00 PM	MR-E	4	MRE4	8	25	100	Homalictus	fijiensis	Homalictus fijiensis	-17.625349	177.751686	27	F	2.56	1076	1760	10	11.4	0.011760868	0.61	57.62365591	23.09569892	0.659554087
MR-E 5.2	Dry 2	22/9/2019	10:05:00 PM	MR-E	5	MRE5	2	25	100	Homalictus	fijiensis	Homalictus fijiensis	-17.763765	177.760388	455	M	0.36	1204	1611	10	6.783333333	0.004135394	1.03	66.41237113	21.09072164	0.44540816
MR-E 5.3	Outback	22/9/2019	10:05:00 PM	MR-E	5	MRE5	3	25	100	Homalictus	fijiensis	Homalictus fijiensis	-17.625349	177.751686	27	F	2.7	1209	1748	10	8.983333333	0.011525182	0.78	57.62365591	23.09569892	0.659554087
MR-E 5.4	Dry 1	22/9/2019	10:05:00 PM	MR-E	5	MRE5	4	25	100	Homalictus	fijiensis	Homalictus fijiensis	-17.707465	177.760875	241	M	1.16	1214	2005	10	13.18333333	0.005297708	0.53	63.83333333	21.7614583	0.50834876
MR-E 5.5	Dry 2	22/9/2019	10:05:00 PM	MR-E	5	MRE5	5	25	100	Homalictus	fijiensis	Homalictus fijiensis	-17.763765	177.760388	455	M	0.44	1267	1864	10	9.95	0.005657262	0.7	66.41237113	21.09072164	0.44540816
MR-E 5.7	Outback	22/9/2019	10:05:00 PM	MR-E	5	MRE5	7	25	100	Homalictus	fijiensis	Homalictus fijiensis	-17.625349	177.751686	27	M	0.68	1304	2071	10	12.78333333	0.002430621	0.55	57.62365591	23.09569892	0.659554087
MR-E 6.1	Dry 2	22/9/2019	11:10:00 PM	MR-E	6	MRE6	1	25	100	Homalictus	fijiensis	Homalictus fijiensis	-17.763765	177.760388	455	M	0.45	970	1278	10	5.133333333	0.003778973	1.36	66.41237113	21.09072164	0.44540816
MR-E 6.2	Outback	22/9/2019	11:10:00 PM	MR-E	6	MRE6	2	25	100	Homalictus	fijiensis	Homalictus fijiensis	-17.625349	177.751686	27	M	1.12	992	2010	10	16.96666667	0.004352095	0.41	57.62365591	23.09569892	0.659554087
MR-E 6.3	Dry 1	22/9/2019	11:10:00 PM	MR-E	6	MRE6	3	25	100	Homalictus	fijiensis	Homalictus fijiensis	-17.707465	177.760875	241	M	0.77	1072	2038	10	16.1	0.001922639	0.43	63.83333333	21.7614583	0.50834876
MR-E 6.4	Dry 2	22/9/2019	11:10:00 PM	MR-E	6	MRE6	4	25	100	Homalictus	fijiensis	Homalictus fijiensis	-17.763765	177.760388	455	M	0.74	1090	1444	10	5.9	0.014127553	1.19	66.41237113	21.09072164	0.44540816
MR-E 6.5	Outback	22/9/2019	11:10:00 PM	MR-E	6	MRE6	5	25	100	Homalictus	fijiensis	Homalictus fijiensis	-17.625349	177.751686	27	F	1.79	1164	1945	10	13.01666667	0.00727238	0.54	57.62365591	23.09569892	0.659554087
MR-E 6.7	Dry 2	22/9/2019	11:10:00 PM	MR-E	6	MRE6	7	25	100	Homalictus	fijiensis	Homalictus fijiensis	-17.763765	177.760388	455	M	0.48	1106	1666	10	9.333333333	0.004113128	0.75	66.41237113	21.09072164	0.44540816
MR-E 6.8	Outback	22/9/2019	11:10:00 PM	MR-E	6	MRE6	8	25	100	Homalictus	fijiensis	Homalictus fijiensis	-17.625349	177.751686	27	F	2.4	1122	2235	10	18.55	0.010427754	0.38	57.62365591	23.09569892	0.659554087
MR-E 7.1	Dry 2	22/9/2019	12:15:00 AM	MR-E	7	MRE7	1	25	100	Homalictus	fijiensis	Homalictus fijiensis	-17.763765	177.760388	455	M	0.98	1045	2098	10	17.55	0.003534406	0.4	66.41237113	21.09072164	0.44540816
MR-E 7.2	Dry 1	22/9/2019	12:15:00 AM	MR-E	7	MRE7	2	25	100	Homalictus	fijiensis	Homalictus fijiensis	-17.707465	177.760875	241	M	0.68	1098	1871	10	12.88333333	0.003604718	0.54	63.83333333	21.7614583	0.50834876
MR-E 7.3	Dry 2	22/9/2019	12:15:00 AM	MR-E	7	MRE7	3	25	100	Homalictus	fijiensis	Homalictus fijiensis	-17.763765	177.760388	455	M	0.44	1048	1867	10	13.65	0.002520646	0.51	66.41237113	21.09072164	0.44540816
MR-E 7.4	Dry 1	22/9/2019	12:15:00 AM	MR-E	7	MRE7	4	25	100	Homalictus	fijiensis	Homalictus fijiensis	-17.707465	177.760875	241	M	0.617	1057	1646	10	9.816666667	0.003787444	0.71	63.83333333	21.7614583	0.50834876
MR-E 7.5	Dry 2	22/9/2019	12:15:00 AM	MR-E	7	MRE7	5	25	100	Homalictus	fijiensis	Homalictus fijiensis	-17.763765	177.760388	455	M	0.62	1145	1931	10	13.1	0.002867771	0.53	66.41237113	21.09072164	0.44540816
MR-E 7.7	Dry 2	22/9/2019	12:15:00 AM	MR-E	7	MRE7	7	25	100	Homalictus	fijiensis	Homalictus fijiensis	-17.763765	177.760388	455	M	0.49	1100	1554	10	7.566666667	0.002878977	0.93	66.41237113	21.09072164	0.44540816
MR-E 7.8	Dry 2	22/9/2019	12:15:00 AM	MR-E	7	MRE7	8	25	100	Homalictus	fijiensis	Homalictus fijiensis	-17.763765	177.760388	455	M	0.43	1120	1880	10	12.66666667	0.00147933	0.55	66.41237113	21.09072164	0.44540816
MR-F 1.1	Pacific harbour	23/9/2019	6:35:00 PM	MR-F	1	MRF1	1	25	100	Braunsapis	puangensis	Braunsapis puangensis	-18.247712	178.08147	9	F	1.99	1240	2166	10	15.43333333	0.006417191	0.45	132.1694915	22.61864416	0.565169233
MR-F 1.2	Pacific harbour	23/9/2019	6:35:00 PM	MR-F	1	MRF1	2	25	100	Braunsapis	puangensis	Braunsapis puangensis	-18.247712	178.08147	9	M	1.06	1235	1663	10	7.133333333	0.006229687	0.98	132.1694915	22.61864416	0.565169233
MR-F 1.3	Pacific harbour	23/9/2019	6:35:00 PM	MR-F	1	MRF1	3	25	100	Braunsapis	puangensis	Braunsapis puangensis	-18.247712	178.08147	9	F	1.72	1306	1998	10	11.53333333	0.005134853	0.61	132.1694915	22.61864416	0.565169233
MR-F 1.4	Pacific harbour	23/9/2019	6:35:00 PM	MR-F	1	MRF1	4	25	100	Braunsapis	puangensis	Braunsapis puangensis	-18.247712	178.08147	9	F	1.82	1277	2043	10	12.76666667	0.007767817	0.55	132.1694915	22.61864416	0.565169233
MR-F 1.5	Pacific harbour	23/9/2019	6:35:00 PM	MR-F	1	MRF1	5	25	100	Braunsapis	puangensis	Braunsapis puangensis	-18.247712	178.08147	9	F	1.87	1350	1982	10	10.53333333	0.004894486	0.66	132.1694915	22.61864416	0.565169233
MR-F 1.7	Pacific harbour	23/9/2019	6:35:00 PM	MR-F	1	MRF1	7	25	100	Braunsapis	puangensis	Braunsapis puangensis	-18.247712	178.08147	9	F	1.44	1363	2144	10	13.01666667	0.004753054	0.54	132.1694915	22.61864416	0.565169233
MR-F 1.8	Pacific harbour	23/9/2019	6:35:00 PM	MR-F	1	MRF1	8	25	100	Braunsapis	puangensis	Braunsapis puangensis	-18.247712	178.08147	9	F	2.09	1333	1836	10	8.383333333	0.008114898	0.83	132.1694915	22.61864416	0.565169233
MR-F 2.4	Pacific harbour	23/9/2019	7:35:00 PM	MR-F	2	MRF2	4	25	100	Braunsapis	puangensis	Braunsapis puangensis	-18.247712	178.08147	9	F	2.48	1153	1610	10	7.616666667	0.009623353	0.92	132.1694915	22.61864416	0.565169233
MR-F 2.5	Pacific harbour	23/9/2019	7:35:00 PM	MR-F	2	MRF2	5	25	100	Braunsapis	puangensis	Braunsapis puangensis	-18.247712	178.08147	9	F	1.61	1075	2247	10	19.53333333	0.005248816	0.36	132.1694915	22.61864416	0.565169233
MR-F 2.7	Pacific harbour	23/9/2019	7:35:00 PM	MR-F	2	MRF2	7	25	100	Braunsapis	puangensis	Braunsapis puangensis	-18.247712	178.08147	9	F	1.55	1276	2733	10	24.28333333	0.004735276	0.29	132.1694915	22.61864416	0.565169233
MR-F 2.8	Pacific harbour	23/9/2019	7:35:00 PM	MR-F	2	MRF2	8	25	100	Braunsapis	puangensis	Braunsapis puangensis	-18.247712	178.08147	9	M	1.25	1054	1516	10	7.7	0.006345893	0.91	132.1694915	22.61864416	0.565169233
MR-F 3.1	Pacific harbour	23/9/2019	8:30:00 PM	MR-F	3	MRF3	1	25	100	Braunsapis	puangensis	Braunsapis puangensis	-18.247712	178.08147	9	F	1.54	1015	2483	10	24.46666667	0.004945082	0.29	132.1694915	22.61864416	0.565169233
MR-F 3.2	Pacific harbour	23/9/2019	8:30:00 PM	MR-F	3	MRF3	2	25	100	Braunsapis	puangensis	Braunsapis puangensis	-18.247712	178.08147	9	F	2.11	1018	1892	10	14.56666667	0.005462321	0.48	132.1694915	22.61864416	0.565169233
MR-F 3.3	Pacific harbour	23/9/2019	8:30:00 PM	MR-F	3	MRF3	3	25	100	Braunsapis	puangensis	Braunsapis puangensis	-18.247712	178.08147	9	F	1.82	1064	1850	10	13.1	0.008296959	0.53	132.1694915	22.61864416	0.565169233
MR-F 3.4	Pacific harbour	23/9/2019	8:30:00 PM	MR-F	3	MRF3	4	25	100	Braunsapis	puangensis	Braunsapis puangensis	-18.247712	178.08147	9	M	1.07	1051	1609	10	9.3	0.006889029	0.75	132.1694915	22.61864416	0.565169233
MR-F 3.5	Pacific harbour	23/9/2019	8:30:00 PM	MR-F	3	MRF3	5	25	100	Braunsapis	puangensis	Braunsapis puangensis	-18.247712	178.08147	9	F	1.43	1156	2666	10	25.16666667	0.004646843	0.28	132.1694915	22.61864416	0.565169233
MR-G 1.1	Tomanivi 1	25/9/2019	7:50:00 PM	MR-G	1	MRG1	1	25	100	Homalictus	fijiensis	Homalictus fijiensis	-17.619244	178.004322	858	F	2.81	1083	1706	10	10.38333333	0.00681827	0.67	187.7731959	18.643299	0.188900459
MR-G 1.2	Tomanivi 1	25/9/2019	7:50:00 PM	MR-G	1	MRG1	2	25	100	Homalictus	groomi	Homalictus groomi	-17.619244	178.004322	858	M	0.7	1176	2709	10	25.55	0.00133956	0.27	187.7731959	18.643299	0.188900459
MR-G 1.3	Tomanivi 1	25/9/2019	7:50:00 PM	MR-G	1	MRG1	3	25	100	Homalictus	fijiensis	Homalictus fijiensis	-17.619244	178.004322	858	M	0.97	1188	1821	10	10.55	0.003197743	0.66	187.7731959	18.643299	0.188900459
MR-G 1.4	Tomanivi 1	25/9/2019	7:50:00 PM	MR-G	1	MRG1	4	25	100	Homalictus	fijiensis	Homalictus fijiensis	-17.619244	178.004322	858	F	1.79	1164	1838	10	11.23333333	0.009335209	0.62	187.7731959	18.643299	0.188900459
MR-G 1.5	Tomanivi 1	25/9/2019	7:50:00 PM	MR-G	1	MRG1	5	25	100	Homalictus	fijiensis	Homalictus fijiensis	-17.619244	178.004322	858	F	2.24	1146	1713	10	9.45	0.006345344	0.74	187.7731959	18.643299	0.188900459
MR-G 1.7	Tomanivi 1	25/9/2019	7:50:00 PM	MR-G	1	MRG1	7	25	100	Homalictus	groomi	Homalictus groomi	-17.619244	178.004322	858	M	0.61	1219	2152	10	15.55	0.00152943	0.45	187.7731959	18.643299	0.188900459
MR-G 1.8	Tomanivi 1	25/9/2019	7:50:00 PM	MR-G	1	MRG1	8	25	100	Homalictus	groomi	Homalictus groomi	-17.619244	178.004322	858	M	0.77	1199	2370	10	19.51666667	0.002126317	0.36	187.7731959	18.643299	0.188900459
MR-G 2.2	Tomanivi 1	25/9/2019	8:50:00 PM	MR-G	2	MRG2	2	25	100	Homalictus	groomi	Homalictus groomi	-17.619244	178.004322	858	M	0.75	1025	1875	10	14.16666667	0.002449307	0.49	187.7731959	18.643299	0.188900459
MR-G 2.4	Tomanivi 1	25/9/2019	8:50:00 PM	MR-G	2	MRG2	4	25	100	Homalictus	groomi	Homalictus groomi	-17.619244	178.004322	858	M	0.77	1052	1878	10	13.76666667	0.004614796	0.51	187.7731959	18.643299	0.188900459
MR-G 2.7	Tomanivi 1	25/9/2019	8:50:00 PM	MR-G	2	MRG2	7	25	100	Homalictus	fijiensis	Homalictus fijiensis	-17.619244	178.004322	858	F	2.32	1046	1990	10	15.73333333	0.011025221	0.44	187.7731959	18.643299	0.188900459
MR-G 2.8	Tomanivi 1	25/9/2019	8:50:00 PM	MR-G	2	MRG2	8	25	100	Homalictus	groomi	Homalictus groomi	-17.619244	178.004322	858	M	0.92	738	2383	10	27.41666667	0.00325439	0.26	187.7731959	18.643299	0.188900459
MR-G 3.1	Tomanivi 1	25/9/2019	9:45:00 PM	MR-G	3	MRG3	1	25	100	Homalictus	groomi	Homalictus groomi	-17.619244	178.004322	858	M	0.91	920	1895	10	16.25	0.001820114	0.43	187.7731959	18.643299	0.188900459
MR-G 3.2	Tomanivi 1	25/9/2019	9:45:00 PM	MR-G	3	MRG3	2	25	100	Homalictus	fijiensis	Homalictus fijiensis	-17.619244	178.004322	858	F	2.67	940	1656	10	11.93333333	0.007599587	0.59	187.7731959	18.643299	0.188900459
MR-G 3.3	Tomanivi 1	25/9/2019	9:45:00 PM	MR-G	3	MRG3	3	25	100	Homalictus	groomi	Homalictus groomi	-17.619244	178.004322	858	M	0.61	953	1980	10	17.11666667	0.00067032	0.41	187.7731959	18.643299	0.188900459
MR-G 3.4	Tomanivi 1	25/9/2019	9:45:00 PM	MR-G	3	MRG3	4	25	100	Homalictus	groomi	Homalictus groomi	-17.619244	178.004322	858	M	0.77	935	1640	10	11.75	0.003414729	0.6	187.7731959	18.643299	0.188900459
MR-G 3.5	Tomanivi 1	25/9/2019	9:45:00 PM	MR-G	3	MRG3	5	25	100	Homalictus	fijiensis	Homalictus fijiensis	-17.619244	178.004322	858	M	0.97	1043	2299	10	20.93333333	0.002638418	0.33	187.7731959	18.643299	0.188900459
MR-G 3.7	Tomanivi 1	25/9/2019	9:45:00 PM	MR-G	3	MRG3	7	25	100	Homalictus	fijiensis	Homalictus fijiensis	-17.619244	178.004322	858	M	0.94	965	1712	10	12.45	0.003921706	0.56	187.7731959	18.643299	0.188900459
MR-G 3.8	Tomanivi 1	25/9/2019	9:45:00 PM	MR-G	3	MRG3	8	25	100	Homalictus	groomi	Homalictus groomi	-17.619244	178.004322	858	M	0.69	1069	1869	10	13.33333333	0.00361608	0.53	187.7731959	18.643299	0.188900459
MR-G 4.1	Tomanivi 1	25/9/2019	10:45:00 PM	MR-G	4	MRG4	1	25	100	Homalictus	groomi	Homalictus groomi	-17.619244	178.004322	858	M	0.76	888	2296	10	23.46666667	0.00156602	0.3	187.7731959	18.643299	0.188900459
MR-G 4.2	Tomanivi 1	25/9/2019	10:45:00 PM	MR-G	4	MRG4	2	25	100	Homalictus	groomi	Homalictus groomi	-17.619244	178.004322	858	M	0.65	951	1863	10	15.2	0.002458744	0.46	187.7731959	18.643299	0.188900459
